# Supplementary material for: Optimising the identification of causal variants across varying genetic architectures in crops
Source: Plant Biotechnol J. 2018 Nov 9;17(5):893–905. doi: 10.1111/pbi.13023 (PMC6587547; doi:10.1111/pbi.13023)
Supplement: Supplementary file 3 — Appendix S1 The significant SNPs identified by MLM, FarmCPU and BayesCπ in real‐world maize flowering time dataset. [file PBI-17-893-s001.xlsx]

## Sheet: MLM
SNP	chr	ps	p_value	Candidate Genes
S2_203627827	2	203627827	5.63235e-09	GRMZM2G039538
S3_187227002	3	187227002	2.3585e-09	GRMZM2G005825
S4_184639913	4	184639913	1.34686e-08
S5_28214654	5	28214654	3.6165e-11
S5_58756217	5	58756217	3.53798e-09	GRMZM2G084942
S5_82549652	5	82549652	1.34078e-08
S5_98473910	5	98473910	3.94292e-10
S7_114893878	7	114893878	7.01906e-10
S8_128343933	8	128343933	6.79769e-09
S8_165411201	8	165411201	7.58716e-09
S9_151280166	9	151280166	3.10255e-09
S10_94253531	10	94253531	7.8283e-14

## Sheet: FarmCPU
SNP	chr	ps	p_value	Candidate Genes
S1_241219304	1	241219304	4.82716e-09	GRMZM2G383555, GRMZM2G168222
S2_208227194	2	208227194	4.09644e-09
S3_159610900	3	159610900	5.71128e-11
S3_199664641	3	199664641	2.96021e-10
S4_35216227	4	35216227	7.49483e-14	GRMZM2G064501
S4_196820899	4	196820899	8.51429e-10
S4_228661472	4	228661472	9.13964e-14
S5_33418202	5	33418202	3.36468e-09
S5_84064833	5	84064833	3.85725e-09	GRMZM2G104632
S5_214127266	5	214127266	9.74105e-11
S6_61693030	6	61693030	1.78169e-08
S6_149166015	6	149166015	2.90983e-10
S8_8692650	8	8692650	1.90399e-09
S8_123506087	8	123506087	2.02863e-15
S8_124438326	8	124438326	1.91559e-11
S9_110358960	9	110358960	6.36976e-10
S9_152058906	9	152058906	6.93402e-11
S10_13470785	10	13470785	7.14715e-09	GRMZM2G011355
S10_94253531	10	94253531	3.58325e-19
S10_137746583	10	137746583	1.06072e-09

## Sheet: Bayesian
SNP	chr	ps	ModelFreq	GenVar	Candidate Genes
1_31767333	1	31767333	0.0004	3.22699e-10	GRMZM2G157157
1_91475080	1	91475080	0.0004	7.21546e-11
1_193590940	1	193590940	0.0004	4.45932e-11	GRMZM2G421556, GRMZM2G114816
1_239297550	1	239297550	0.0004	4.00073e-10
1_241365716	1	241365716	0.0004	5.2185e-11	GRMZM2G383555, GRMZM2G168222
1_282895435	1	282895435	0.0004	2.14566e-10
2_3401480	2	3401480	0.0004	1.94813e-11	GRMZM2G071330
2_34567478	2	34567478	0.0004	1.79435e-10
2_37049556	2	37049556	0.0004	5.33556e-11
2_163564013	2	163564013	0.0004	1.10175e-10
3_23082900	3	23082900	0.0004	6.7716e-10
3_25921895	3	25921895	0.0004	2.32593e-11
3_128094424	3	128094424	0.0004	1.34346e-11
3_211135327	3	211135327	0.0004	4.02696e-10
4_68867753	4	68867753	0.0004	4.94738e-10
4_175730636	4	175730636	0.0004	4.75097e-13
5_10493743	5	10493743	0.0004	1.08518e-09	GRMZM2G065781
5_25791920	5	25791920	0.0004	3.10993e-10
5_99607135	5	99607135	0.0004	3.38916e-10
5_178352058	5	178352058	0.0004	6.67377e-11	GRMZM2G160710
5_211280163	5	211280163	0.0004	1.51758e-11
6_143416219	6	143416219	0.0004	9.82656e-12	GRMZM2G023655
7_27226426	7	27226426	0.0004	9.69388e-11
8_10761278	8	10761278	0.0004	2.15003e-10	GRMZM2G030384
8_30461924	8	30461924	0.0004	6.77142e-10
8_140273525	8	140273525	0.0004	4.71071e-10
9_149544355	9	149544355	0.0004	2.79123e-12
9_151251800	9	151251800	0.0004	3.47645e-10	GRMZM2G171469
10_12924816	10	12924816	0.0004	2.11892e-11
10_13557073	10	13557073	0.0004	1.24042e-09	GRMZM2G011355
10_25248069	10	25248069	0.0004	4.42983e-11	GRMZM2G054250
10_149029535	10	149029535	0.0004	3.47432e-10
